# Supplementary material for: Associations between Metal Exposures and Cognitive Function in American Older Adults
Source: Int J Environ Res Public Health. 2022 Feb 17;19(4):2327. doi: 10.3390/ijerph19042327 (PMC8871766; doi:10.3390/ijerph19042327)
Supplement: Supplementary file 1 [file ijerph-19-02327-s001.zip]

Archive with 1 entries (1 files):
- ijerph-1582585-supplementary.pdf
